# Supplementary material for: Picolinic acid, a tryptophan metabolite, exhibits anabolic effects in muscle cells and improves lifespan and movement in C. elegans
Source: J Gerontol A Biol Sci Med Sci. 2025 Nov 4;81(1):glaf239. doi: 10.1093/gerona/glaf239 (PMC12758968; doi:10.1093/gerona/glaf239)
Supplement: glaf239_Supplementary_Data [file glaf239_supplementary_data.zip › Table S1.xlsx]

## Sheet: Sheet1
Concentration of Picolinic Acid	0 mM	0.1 mM	1 mM	2 mM	5 mM
Average Lifespan	18.7957	18.8342	20.9947	19.358	15.4488
T-test vs. 0 mM		0.94418	7.88004e-05	0.268662	1.589e-10
Number of top lifespans (highlighted)	55	69	87	49	28
Number of non-top lifespans	273	329	288	384	431
Percent top lifespans	0.167683	0.173367	0.232	0.113164	0.0610022
Fisher's Exact Test		0.9211	0.0383	0.0332	0.0001
	34	38	35	34	36
	34	37	35	34	34
	33	36	34	33	33
	33	35	34	33	33
	32	35	34	33	33
	32	34	34	32	33
	32	34	34	32	32
	32	34	34	31	30
	32	34	34	31	30
	32	34	34	31	30
	32	33	34	31	30
	31	33	34	31	30
	31	33	33	30	30
	31	33	33	30	30
	31	33	33	30	30
	31	32	33	30	30
	31	32	32	30	30
	31	31	32	30	30
	31	31	32	30	30
	31	31	32	30	30
	31	31	32	30	30
	31	31	32	30	30
	31	31	32	29	29
	31	31	31	29	28
	31	31	31	29	28
	31	31	31	29	28
	30	30	31	29	28
	30	30	31	29	28
	30	30	31	29	27
	30	30	31	29	27
	30	30	31	29	27
	30	30	30	29	27
	30	30	30	29	27
	30	30	30	29	27
	29	30	30	29	27
	29	30	30	28	27
	29	29	30	28	27
	29	29	30	28	27
	29	29	30	28	27
	29	29	30	28	27
	28	29	30	28	27
	28	29	30	28	27
	28	29	30	28	27
	28	29	30	28	27
	28	29	29	28	27
	28	29	29	28	27
	28	29	29	28	27
	28	29	29	28	27
	28	29	29	28	27
	28	29	29	27	27
	28	29	29	27	27
	28	29	29	27	27
	28	29	29	27	27
	28	28	29	27	26
	28	28	29	27	26
	27	28	29	27	26
	27	28	29	27	25
	27	28	29	27	25
	27	28	29	27	25
	27	28	29	27	25
	27	28	29	27	25
	27	28	29	27	25
	27	28	29	27	24
	27	28	28	27	24
	27	28	28	27	24
	27	28	28	27	24
	27	28	28	27	24
	27	28	28	27	24
	27	28	28	26	24
	27	27	28	26	24
	27	27	28	26	24
	27	27	28	26	24
	26	27	28	26	24
	26	27	28	26	24
	26	27	28	26	24
	26	27	28	26	24
	26	27	28	26	24
	26	27	28	26	24
	26	27	28	26	24
	26	27	28	26	24
	26	27	28	26	24
	25	27	28	26	24
	25	27	28	26	24
	25	27	28	26	24
	25	27	28	26	24
	25	27	28	26	24
	25	26	28	26	24
	25	26	27	25	24
	25	26	27	25	24
	25	26	27	25	24
	25	26	27	25	24
	25	26	27	25	24
	24	26	27	25	24
	24	26	27	25	24
	24	26	27	24	23
	24	25	27	24	23
	24	25	27	24	22
	24	25	27	24	22
	24	25	27	24	22
	24	25	27	24	21
	24	25	27	24	21
	24	25	27	24	21
	24	25	27	24	21
	24	25	27	24	21
	24	25	27	24	21
	24	25	27	24	21
	24	25	27	24	21
	23	24	26	24	21
	23	24	26	24	21
	23	24	26	24	21
	23	24	26	24	21
	23	24	26	24	21
	23	24	26	24	21
	23	24	26	24	21
	23	24	26	24	21
	22	24	26	24	21
	22	24	26	24	21
	22	24	26	24	21
	22	24	26	24	21
	22	24	26	24	21
	22	24	26	24	21
	22	24	26	24	21
	21	24	26	24	19
	21	24	26	24	19
	21	24	25	24	19
	21	24	25	24	19
	21	24	25	24	19
	21	24	25	24	19
	21	24	25	24	19
	21	24	25	23	18
	21	24	25	23	18
	21	24	25	23	18
	21	24	25	23	18
	21	24	25	23	18
	21	23	25	23	18
	21	23	25	23	18
	21	23	25	23	18
	21	23	25	23	18
	21	23	25	23	18
	20	22	25	23	18
	19	22	25	23	18
	19	22	25	23	18
	19	22	25	23	18
	19	22	24	23	18
	19	22	24	23	18
	19	21	24	23	17
	18	21	24	23	17
	18	21	24	23	17
	18	21	24	23	17
	18	21	24	22	17
	18	21	24	22	17
	18	21	24	22	16
	18	21	24	22	16
	18	21	24	22	16
	18	21	24	22	16
	18	21	24	22	16
	18	21	24	22	16
	18	21	24	22	16
	18	21	24	22	16
	18	21	24	22	16
	18	21	24	22	16
	18	21	24	22	16
	17	21	24	22	16
	17	21	24	22	16
	17	21	24	22	16
	17	21	24	22	16
	17	21	24	22	16
	17	21	24	22	16
	16	20	24	22	16
	16	20	23	22	16
	16	20	23	22	16
	16	20	23	22	16
	16	19	23	22	16
	16	19	23	22	16
	16	19	23	22	15
	16	19	23	22	15
	16	18	23	22	15
	16	18	23	22	15
	16	18	23	22	15
	16	18	23	22	15
	16	18	23	22	14
	16	18	23	22	14
	16	18	23	22	14
	16	18	22	22	14
	16	18	22	22	14
	16	18	22	21	14
	16	17	22	21	14
	16	17	22	21	14
	16	17	22	21	14
	16	17	22	21	14
	15	17	22	21	14
	15	17	22	21	14
	15	17	22	21	14
	15	17	22	21	14
	14	17	22	21	14
	14	17	22	21	14
	14	17	22	21	14
	14	17	22	21	14
	14	17	21	21	14
	14	17	21	21	14
	14	17	21	21	14
	14	16	21	21	14
	14	16	21	21	14
	14	16	21	21	14
	14	16	21	21	14
	14	16	21	21	14
	14	16	21	21	14
	14	16	21	21	14
	14	16	21	21	14
	14	16	21	21	14
	14	16	21	21	14
	14	16	21	21	14
	13	16	21	21	13
	13	16	21	21	13
	13	16	21	21	13
	13	16	20	21	13
	13	16	20	21	13
	13	16	20	20	13
	13	16	20	20	13
	13	16	20	20	13
	13	16	20	20	13
	13	16	20	20	13
	12	16	19	20	13
	12	16	19	20	12
	12	16	19	20	12
	12	15	19	20	12
	12	15	19	20	12
	12	15	19	19	12
	12	15	18	19	12
	12	15	18	19	12
	12	15	18	19	12
	12	14	18	19	12
	12	14	18	19	12
	12	14	18	19	12
	12	14	18	19	12
	12	14	18	19	12
	12	14	18	18	12
	12	14	18	18	12
	12	14	18	18	12
	12	14	18	18	12
	12	14	17	18	12
	12	14	17	18	12
	12	14	17	18	12
	12	14	17	18	12
	12	14	17	18	12
	12	14	17	18	12
	12	14	16	18	12
	12	14	16	18	12
	12	14	16	18	12
	12	14	16	18	12
	12	14	16	18	12
	12	14	16	18	12
	12	14	16	18	12
	12	14	16	18	12
	12	13	16	18	12
	12	13	16	18	12
	12	13	16	17	12
	12	13	16	17	12
	12	13	16	17	12
	12	13	16	17	12
	12	13	15	17	12
	12	13	15	17	12
	12	13	15	17	12
	12	13	15	17	12
	12	13	15	17	12
	12	13	15	17	12
	12	13	15	17	12
	11	13	15	16	12
	11	13	15	16	12
	11	13	15	16	12
	11	13	15	16	12
	11	13	15	16	12
	11	13	14	16	12
	11	13	14	16	12
	11	13	14	16	12
	11	13	14	16	12
	11	12	14	16	12
	11	12	14	16	12
	11	12	14	16	12
	11	12	14	16	12
	11	12	13	16	12
	11	12	13	16	12
	11	12	13	16	12
	11	12	13	16	12
	11	12	13	16	12
	11	12	13	16	12
	11	12	13	16	12
	11	12	13	16	12
	11	12	13	15	11
	11	12	13	15	11
	11	12	13	15	11
	11	12	12	15	11
	11	12	12	15	11
	11	12	12	14	11
	11	12	12	14	11
	11	12	12	14	11
	10	12	12	14	11
	10	12	12	14	11
	10	12	12	14	11
	10	12	12	14	11
	10	12	12	14	11
	10	12	12	14	11
	10	12	12	14	11
	10	12	12	14	11
	10	12	12	14	11
	10	12	12	14	11
	10	12	12	14	11
	10	12	12	14	11
	10	12	12	14	11
	10	12	12	14	11
	10	12	12	14	11
	10	12	12	14	11
	10	12	12	14	11
	10	12	12	14	11
	10	12	12	14	11
	10	12	12	14	11
	10	12	12	14	11
	10	12	12	14	11
	9	12	12	14	11
	9	12	12	14	11
	9	12	12	14	11
	9	12	12	14	11
	9	12	12	13	11
	9	12	12	13	11
	9	12	12	13	11
	9	12	12	13	11
	8	12	12	13	11
	8	11	12	13	11
		11	12	13	11
		11	11	13	11
		11	11	13	11
		11	11	13	11
		11	11	13	11
		11	11	13	11
		11	11	13	11
		11	11	13	11
		11	11	12	11
		11	11	12	11
		11	11	12	10
		11	11	12	10
		11	11	12	10
		11	11	12	10
		11	11	12	10
		11	11	12	10
		11	10	12	10
		11	10	12	10
		11	10	12	10
		11	10	12	10
		11	10	12	10
		11	10	12	10
		11	10	12	10
		11	10	12	10
		11	10	12	10
		11	10	12	10
		11	10	12	10
		11	10	12	10
		11	10	12	10
		11	10	12	10
		11	10	12	10
		11	10	12	10
		11	10	12	10
		11	10	12	10
		11	10	12	10
		10	10	12	10
		10	10	12	10
		10	10	12	10
		10	10	12	10
		10	10	12	10
		10	10	12	10
		10	10	12	10
		10	10	12	10
		10	9	12	9
		10	9	12	9
		10	8	12	9
		10	8	12	9
		10		12	9
		10		12	9
		10		12	9
		10		12	9
		10		12	9
		10		12	9
		10		11	9
		10		11	9
		10		11	9
		10		11	9
		10		11	9
		10		11	9
		10		11	9
		10		11	9
		10		11	9
		10		11	9
		10		11	9
		10		11	9
		10		11	9
		9		11	9
		9		11	9
		8		11	9
		8		11	9
				11	9
				11	9
				11	9
				10	9
				10	9
				10	9
				10	9
				10	9
				10	9
				10	9
				10	9
				10	9
				10	9
				10	9
				10	9
				10	9
				10	9
				10	9
				10	9
				10	9
				10	9
				10	9
				10	9
				10	9
				10	9
				10	9
				10	8
				9	8
				9	8
				8	8
				8	8
				8	8
				8	8
				7	8
				7	8
					8
					8
					8
					8
					8
					8
					8
					8
					8
					8
					8
					8
					8
					8
					8
					8
					8
					8
					8
					7
					6
					6
					5
					5
					5
					5
